# Supplementary material for: The Cyclic Nitroxide TEMPOL Ameliorates Oxidative Stress but Not Inflammation in a Cell Model of Parkinson’s Disease
Source: Antioxidants (Basel). 2022 Jan 28;11(2):257. doi: 10.3390/antiox11020257 (PMC8868255; doi:10.3390/antiox11020257)
Supplement: Supplementary file 1 [file antioxidants-11-00257-s001.zip]

Archive with 1 entries (1 files):
- antioxidants-1566642-supplementary.pdf
